# Supplementary material for: Immunomodulatory and growth-promoting effects of Rauwolfia serpentina root powder in broiler chicks challenged with Salmonella Gallinarum
Source: Front Vet Sci. 2025 Feb 3;12:1534347. doi: 10.3389/fvets.2025.1534347 (PMC11831699; doi:10.3389/fvets.2025.1534347)
Supplement: Supplementary file 1 [file Table_1.xlsx]

## Sheet: Sheet1
SUPPLEMENTARY Table 2: Primers used for quantitative real-time PCR analysis of immune-related genes
Gene	Primers	Forward	Accession No
SOCS3	Forward Primers	5′GCCCCAGGTGATGGTGTA3’	AF424806
	Reverse Primers	5′CTTAGAGCTGAACGTCTTGAG G3’
P20K	Forward Primers	5′CTAGGGAGCGGAACTACACG3’	NM205422.1
	Reverse Primers	5′GTTTGGGAAGCAGCATTCAT3’
MHC CLASSIIβ	Forward Primers	5′GTGCAGAGGAGCGTGGAG3’	U02881
	Reverse Primers	5′CGTTCAGGAACCACTTCACC3’
	Forward Primers	5′GGCACTGTCAAGGCTGAGAA 3’	NM204305. 2
GAPDH	Reverse Primers	5′TGCATCTGCCCATTTGATGT 3’
