# Supplementary material for: Immunomodulatory and growth-promoting effects of Rauwolfia serpentina root powder in broiler chicks challenged with Salmonella Gallinarum
Source: Front Vet Sci. 2025 Feb 3;12:1534347. doi: 10.3389/fvets.2025.1534347 (PMC11831699; doi:10.3389/fvets.2025.1534347)
Supplement: Supplementary file 2 [file Table_2.xlsx]

## Sheet: Sheet1
Table 2 : GC-MS analysis of Rauwolfia Serpentina root powder
Sr. No	Compound	RT(min)	Peak (area)%	Molecular formula	Molecular weight (g/mol)
1	2-pentanol,acetate	2.432	0.07	C7H14O2	130
2	2 Methoxy-4-vinylphenol	9.687	0.11	C9H10O2	150
3	2,4-di-tert-butylphenol	12.432	0.06	C14H22O	206
4	Naphthalene	14.461	0.09	C10H8	128
5	7-Hydroxycoumarin	15.925	0.4	C9H6O3	162
6	7,9-Di-tert-butyl-1-oxaspiro(4,5)deca-6,9-diene-2,8-dione	16.709	0.03	C17H24O3	276
7	n-Hexadecanoic acid	17.345	0.21	C16H32O2	256
8	2H-1-Benzopyran-2-one,3,4-dihydro-6-methyl	18.296	0.06	C10H10O10	162
9	9,12-Octadecadienoic acid(z,z)	18.905	0.31	C18H32O2	280
10	Oleic acid	18.994	1.9	C18H34O2	282
11	3-Hydroxy-4,5-dimethoxystilbene	20.144	0.15	C9H10O5	198
12	7-(5-(3Hydroxy-2,2-dimethyl-6-methylidenecyclohexyl)-3-methylpent-2-enoxy)chromen-2-one	20.8732	0.22	C24H30O4	382
13	Farnesiferol A, acetate	21.554	2.63	C17H28O2	264
14	Ajmaline	21.751	1.39	C20H26N2O2	326
15	Trismethoxyresveratrol,trans-	21.959	0.71	C14H12O3	228
16	Farnesiferol A, acetate	22.158	0.22	C17H28O2	264
17	Bis(2-ethylhexyl) phthalate	22.208	0.55	C24H38O4	390
18	trans-4-Fluoro-4-methoxychalcone	22.311	1.1	C16H13FO	240
20	3-Hydroxy-4,5-dimethoxystilbene	22.458	3.31	C9H10O5	198
21	1,2-Cyclohexanedicarboxylic acid, bis (2-ethylhexyl)ester	22.68	4.45	C24H44O4	396
22	Badrakemin	22.77	1.21	C26H32O5	424
23	(1,1,4a-Trimethyl-6-methylidene-5-(2-oxochromen-7-yl)oxymethyl)-3,acetate	22.961	0.88	C26H32O5	424
24	Gummosin,acetate	23.392	10.01	C24H30O4	382
25	7-(2-(6-Dihydroxy-2,5,5,8a-tetramethyl-3,4,4a,6,7,8-hexahydro-1H-naphthalene-1-yl)methoxy)chromen-2-one	24.023	2.43	C24H30O4	382
26	7-(E-5(3-Hydroxy-2,2,dimethyl-6-methyllidenecyclohexyl)-3-methylpent-2-enoxy)chromen-2-one	24.458	1.34	C24H30O4	382
27	7-(2-(6-Dihydroxy-2,5,5,8a-tetramethyl-3,4,4a,6,7,8-hexahydro-1H-naphthalene-1-yl)methoxy)chromen-2-one, acetate	24.092	12.64	C24H30O4	382
28	Reserpine	26.163	0.66	C33H40N2O9	608
29	7-5-(3-Hydroxy-2,2-dimethyl-6-methylidenecyclohexyl)-3-methylpent-2-enoxy)chromen-2-one	29.713	0.13	C24H30O4	382
30	Serpentine	31.411	1.23	C21H20N2O3	348
